# Supplementary material for: Global, regional and national burden of Metabolic dysfunction-associated steatotic liver disease in adolescents and adults aged 15–49 years from 1990 to 2021: results from the 2021 Global Burden of Disease study
Source: Front Med (Lausanne). 2025 Jun 25;12:1568211. doi: 10.3389/fmed.2025.1568211 (PMC12237898; doi:10.3389/fmed.2025.1568211)
Supplement: Supplementary file 1 [file Supplementary_file_1.ZIP]

Archive with 10 entries (10 files):
- Supplementary Table 4 .docx
- Supplementary Table 5.docx
- Supplementary Table 6 .docx
- Supplementary Table 7.docx
- Supplementary Table 8.docx
- Supplementary Table 9.docx
- Supplementary Table 10.docx
- Supplementary Table 1 .docx
- Supplementary Table 2 .docx
- Supplementary Table 3 .docx
